# Supplementary material for: A participatory epidemiological and One Health approach to explore the community’s capacity to detect emerging zoonoses and surveillance network opportunities in the forest region of Guinea
Source: PLoS Negl Trop Dis. 2022 Jul 11;16(7):e0010462. doi: 10.1371/journal.pntd.0010462 (PMC9273079; doi:10.1371/journal.pntd.0010462)
Supplement: S1 Matrix — Matrix A in S1 Matrix, Human diseases-clinical signs matrix; Matrix B in S1 Matrix, Animal diseases-clinical signs matrix. Guenin, Marie Jeanne, 2022, "Plos NTD research article—A participatory epidemiological and One Health approach for surveillance opportunities", https://doi.org/10.18167/DVN1/DBYZXU, CIRAD Dataverse, V1. (XLSX) [file pntd.0010462.s001.xlsx]

## Sheet: S1A Matrix
Caption	S1A Matrix. Human diseases - clinical signs matrix. ¨, sign and disease mentioned by women from Guendembou; ¨, sign and disease mentioned by women from Temessadou; ●, sign and disease mentioned by CHHWs (Community Human Health Workers) from Guendembou; ●, sign and disease mentioned by CHHWs from Temessadou. IVC, disease not described and not identified, maybe AVC (stroke in English); opimo, sovac…
	Types of disease
	Diseases under surveillance									Other diseases not under surveillance
	VHFs				Other diseases under surveillance
Clinical signs	Ebola virus disease	Lassa fever	Nasal hemorrhagic fever	Yellow fever	Cholera	Measles	Meningitis	Neonatal tetanus	Poliomyelitis	Anemia	Appendicitis	Asthma	Child manutrition	Childhood diseases	Diabetes	Dysentery	Elephantiasis	Epilepsy	Filariasis	Gastritis	Gbassama	Gonorrhea	Hemorrhoids	Hernia	Hydrocele	Hypertension	Illness in pregnancy	Indendo	IVC	Leprosy	Malaria	Myopia	Opimo	Rheumatism	Scabies	Severe pneumonia	Shingles	Smallpox	Sovacio	Teniosis	Tension	Trypanosomosis	Tuberculosis	Typhoid fever	Yeyo
● CHHWs Guendembou	●			●	●	●	●	●	●	●			●																		●												●
● CHHWs Temessadou	●	●		●	●	●	●		●	●	●		●		●	●		●				●	●	●	●	●			●	●	●	●			●	●	●	●					●
¨ Women Guendembou	¨		¨		¨	¨				¨		¨		¨					¨	¨							¨				¨		¨	¨				¨			¨		¨	¨
¨ Women Temessadou												¨				¨	¨	¨			¨							¨			¨		¨		¨				¨	¨	¨	¨			¨
Synthesis of the groups of actors which mentioned the disease	●●¨	●	¨	●●	●●¨	●●¨	●●	●	●●	●●¨	●	¨¨	●●	¨	●	●¨	¨	●¨	¨	¨	¨	●	●	●	●	●	¨	¨	●	●	●●¨¨	●	¨¨	¨	●¨	●	●	●¨	¨	¨	¨¨	¨	●●¨	¨	¨
Abdominal pain																●						●	●																	¨				¨
Abortion																																								¨
Absence of menstrual period
Anorexia				●												●
Ataxia
Bleeding			¨																								¨
Bloating				●									●
Bloody stools																●¨																													¨
Breast pain
Breathing difficulties				●								¨¨																															¨
Burning sensation																					¨
Chest pain
Coma																															●●
Constipation
Convulsions								●										●¨													●●¨
Cough												¨																															●¨
Deep-set eyes					●
Deformation																												¨
Dehydration										¨
Diarrhea					●●¨																										¨													¨
Edema													●
Eye pain																			¨
Fatigue												¨						●																								¨	¨
Fever						¨																									●●¨¨							¨						¨
Growth delay													●
Headache			¨																												●¨¨		¨¨
Hematemesis	●	●																											●							●							●
Hematuria																						●
Itching located around eyes
Joint pain																																		¨
Loss of consciousness																															●
Loss of sight																			¨													●
Loss of speech
Muscle pain																												¨						¨
Mutilation																														●
Nausea																															●
Pallor										●¨																					●
Palmar pallor										●
Paralysis									●●																																¨
Pimples						●●¨											¨				¨														●¨			●¨	¨
Pimples located on one side of the body																																					●
Polyuria															●
Pus																												¨
Pyuria																						●
Rectal prolapsus																							●
Red eyes				●
Neck stiffness							●●
Swelling																	¨
Tearing																			¨
Tooth ache
Vertigo																	¨														●¨
Vomiting					●¨																										●●¨													¨
Weight gain																										●
Weight loss				●									●	¨												●																	●
White eyes										●
White tongue														¨
Wound														¨							¨									●							●	●
Yellow eyes				●		¨
Yellow urine				●●											●

## Sheet: S1B Matrix
Caption	S1B Matrix. Animal diseases - clinical signs matrix. ¨, sign and disease mentioned by breeders from Guendembou; ¨, sign and disease mentioned by breeders from Temessadou; ●, sign and disease mentioned by CAHWs (Community Animal Health Workers) from Guendembou; ●, sign and disease mentioned by CAHWs from Temessadou.
	Types of disease
	Diseases under surveillance					Other diseases not under surveillance
	Zoonotic diseases			Not zoonotic diseases		Zoonotic diseases		Not zoonotic diseases
Clinical signs	Anthrax	Avian influenza	Rabies	New Castle disease	PPR	Scabies	Tuberculosis	Abortive disease	Bovine piroplasmosis	Cysticercosis	Dermatosis	Diseases after bush injury	Eczema	External parasitosis	Foot rot	Foreign bodies	Gumboro disease	Liver fluke	Orchitis	Parasitosis	Plague	Pneumonia	Poisoning	Symptomatic anthrax	Vulvitis	Yofo
● CAHWs Guendembou	●		●	●	●	●	●			●				●	●			●				●	●
● CAHWs Temessadou	●	●	●					●					●						●	●				●	●	●
¨ Breeders Temessadou	¨	¨				¨						¨			¨	¨				¨	¨
¨ Breeders Temessadou	¨			¨					¨		¨		¨		¨		¨
Synthesis of the groups of actors which mentioned the disease	●●¨¨	●¨	●●	●¨	●	●¨	●	●	¨	●	¨	¨	●¨	●	●¨¨	¨	¨	●	●	●¨	¨	●	●	●	●	●
Abortion								●
Agressiveness			●●
Altered lungs
Animal turning on itself			●●
Anorexia
Black blood	●
Black body part	●
Black meat	¨
Black vulva
Bleeding	●●																								●
Bloating	●															¨				¨			●		●
Bloody stools	●							●
Cough							●															●				●
Crusts											¨		¨
Diarrhea								●												●¨
Difficulties in micturition																									●
Dirty hind legs				●
Dry stool
Excessive hoof growth															¨
Exteriorization of penis
Fall	●
Falling wings				●
Fatigue				¨													¨									●
Hair loss						●					¨		●¨
Hard skin											¨		¨
Hoof wound															●
Hydrophobia			●
Itching											¨		¨
Lameness															●
Loss of sight												¨
Malformation
Maternity troubles
Mortality	¨¨	¨		¨					¨								¨						●
Motionless animal
Nasal discharge				●
Parasites located in liver																		●
Parasites located in organs
Photophobia			●
Pimples
Presence of abdominal fat
Presence of flies									¨
Presence of foreign body
Presence of foreign bodies in digestive tract
Presence of maggots
Presence of lice or ticks						●								●
Presence of worms in the flesh
Presence of worms in stomach
Red eyes
Salivation	●		●	●¨													¨									●
Tearing				●
Tremors	●
Vulvar deformation
Vulvar wound								●
Weight loss
White spherical lesions in muscles										●
Wound						●
