# Supplementary material for: A participatory epidemiological and One Health approach to explore the community’s capacity to detect emerging zoonoses and surveillance network opportunities in the forest region of Guinea
Source: PLoS Negl Trop Dis. 2022 Jul 11;16(7):e0010462. doi: 10.1371/journal.pntd.0010462 (PMC9273079; doi:10.1371/journal.pntd.0010462)
Supplement: S2 Matrix — Guenin, Marie Jeanne, 2022, "Plos NTD research article—A participatory epidemiological and One Health approach for surveillance opportunities", https://doi.org/10.18167/DVN1/DBYZXU, CIRAD Dataverse, V1. (XLSX) [file pntd.0010462.s002.xlsx]

## Sheet: Presentation
PRESENTATION OF THE DATASET
S2 Matrix. Scoring and ranking of clinical signs.
2 areas:
Area 1	Sub-prefecture of Guendembou
Area 2	Sub-prefecture of Temessadou
3 sectors of One Health:
HH	Human health
AH	Animal health (domestic animals)
EH	Ecosystem health (wildlife)
7 categories of actors:
W	women involved in care of family members
CHHW	community human health workers
B	livestock breeders
CAHW	community animal health workers
H	hunters
R	rangers from the Ministry of Environment
CI	community informants
Focus Group Discussion (FGD) code :	sectorof health_categoryofactor_areanumber; example : HH_W_1 for FGD with women from the sub-prefecture of Guendembou
Data collection with two participatory epidemiological tools:
1. Listing of observed and known signs of disease in the human (HH), animal (AH) and wildlife (EH) populations respectively
2. Selecting the signs perceived as life-threatening or as a zoonotic risk
3. Ranking of these signs from most frequently to least frequently observed
4. Scoring the concern of these signs for human health through the distribution of 100 beans
Ranking and scoring were carried out during Focus Group Discussions (FGDs) constituted as follow: 1 FGD per type of actors and per area; except for the R and CI who were together in the same FGD in the area 2
Sector of One Health	Category of actors	Number of participants
		Area 1	Area 2
HH	W	14	9
	CHHW	9	11
AH	B	10	7
	CAHW	8	12
EH	H	11	12
	R	4	3
	CI	0	2
Objectives of the analysis of the semi-quantitative data from the ranking and the scoring:
For each group of participants, we want to generate scatter plots of the signs that were ranked and scored to position them according to participants’ perception in terms of frequency of observation and concern regarding their own health. Then we want to plot axes through the medians of the ranks and scores to obtain four-way matrices: rare/frequent and health-threatening/not threatening clinical…
[1] WHO. Case definition recommendations for Ebola or Marburg virus diseases. World Health Organization; 2014. Available: https://www.who.int/csr/resources/publications/ebola/case-definition/en/
[2] Mariner J. Rift Valley Fever Surveillance. Rome: Food and Agriculture Organization of the United Nations (FAO); 2018. Available: http://www.fao.org/3/i8475en/I8475EN.pdf

## Sheet: HH_W_1
Comments : One participant from the group wanted to do a different scoring from the rest of the group (score bis). A sign was added by the group during scoring: joint pain.
FGD code	Listed signs	Selected signs (1=yes; 0=no)	Signs in WHO case definition recommendations (1=yes; 0=no)	Rank (from the most to the least frequently observed)	Score (proportionally to the associated threat regarding their own health)	Score bis by one participant
HH_W_1	Fatigue	1	1	1	19	15
HH_W_1	Muscle pain	1	1	2	6	6
HH_W_1	Abdominal pain	1	1	3	5	5
HH_W_1	Headache	1	1	4	16	14
HH_W_1	Fever	1	1	5	8	8
HH_W_1	Diarrhea	1	1	6	5	5
HH_W_1	Vomiting	1	1	7	7	7
HH_W_1	Bleeding	1	1	8	7	7
HH_W_1	Pimples	1	0	9	6	6
HH_W_1	Cough	1	0	10	5	5
HH_W_1	Yellow eyes	1	0	11	11	9
HH_W_1	Joint pain	_	1		5	13
HH_W_1	Pallor	0	0
HH_W_1	Dehydratation	0	0
HH_W_1	Eye pain	0	0
HH_W_1	Loss of sight	0	0
HH_W_1	Tearing	0	0
HH_W_1	White tongue	0	0
HH_W_1	Wound	0	0
HH_W_1	Weight loss	0	0
HH_W_1	Breathing difficulties	0	1
HH_W_1	Swelling	0	0

## Sheet: HH_W_2
Comments: The participants added epilepsy, opimo and gbassama (local names of disease/symptoms) after selection and classified the signs in only 2 categories: frequently observed or rarely observed and did not give a rank to the signs.
FGD code	Listed signs	Selected signs (1=yes; 0=no)	Signs in WHO case definition recommendations (1=yes; 0=no)	Rank (1=frequent; 0=rare)	Score (proportionally to the associated threat regarding their own health)
HH_W_2	Abdominal pain	1	1	1	5
HH_W_2	Fever	1	1	1	6
HH_W_2	Diarrhea	1	1	1	5
HH_W_2	Vomiting	1	1	1	5
HH_W_2	Bleeding	1	1	0	2
HH_W_2	Cough	1	0	1	8
HH_W_2	Neck stiffness	1	0	1	6
HH_W_2	Bloating	1	0	1	5
HH_W_2	Paralysis	1	0	0	1
HH_W_2	Breathing difficulties	1	1	1	7
HH_W_2	Bloody stools	1	1	1	7
HH_W_2	Hematemesis	1	1	1	4
HH_W_2	Toothache	1	0	1	3
HH_W_2	Abortion	1	0	1	5
HH_W_2	Taeniasis	1	0	1	5
HH_W_2	Opimo	_	0	1	4
HH_W_2	Absence of menstrual period	1	0	1	3
HH_W_2	Swelling	1	0	1	4
HH_W_2	Chest pain	1	0	1	3
HH_W_2	Breast pain	1	0	1	4
HH_W_2	Constipation	1	0	1	4
HH_W_2	Epilepsy	_	0	0	1
HH_W_2	Gbassama	_	0	0	1
HH_W_2	Vertigo	1	0	0	1
HH_W_2	Loss of speech	1	0	0	1
HH_W_2	Joint pain	0	1
HH_W_2	Muscle pain	0	1
HH_W_2	Ataxia	0	0
HH_W_2	Headache	0	1
HH_W_2	Anorexia	0	1
HH_W_2	Convulsions	0	0
HH_W_2	Loss of sight	0	0
HH_W_2	Itching located around eyes	0	0
HH_W_2	Red eyes	0	1
HH_W_2	Pimples	0	0
HH_W_2	Wound	0	0
HH_W_2	Burning sensation	0	0
HH_W_2	Deformation	0	0
HH_W_2	Pus	0	0

## Sheet: HH_CHHW_1
FGD code	Listed signs	Selected signs (1=yes; 0=no)	Signs in WHO case definition recommendations (1=yes; 0=no)	Rank (from the most to the least frequently observed)	Score (proportionally to the associated threat regarding their own health)
HH_CHHW_1	Fever	1	1	1	26
HH_CHHW_1	Headache	1	1	2	5
HH_CHHW_1	Vomiting	1	1	3	12
HH_CHHW_1	Diarrhea	1	1	4	8
HH_CHHW_1	Deep-set eyes	1	0	5	6
HH_CHHW_1	Weight loss	1	0	6	2
HH_CHHW_1	Convulsions	1	0	7	11
HH_CHHW_1	Cough	1	0	8	4
HH_CHHW_1	Red eyes and yellow urine	1	1	9	3
HH_CHHW_1	Palmar pallor	1	0	10	5
HH_CHHW_1	Neck stiffness	1	0	11	1
HH_CHHW_1	Loss of consciousness / coma	1	0	12	5
HH_CHHW_1	Anorexia	1	1	13	4
HH_CHHW_1	Pimples	1	0	14	4
HH_CHHW_1	Edema	1	0	15	1
HH_CHHW_1	Bloating	1	0	16	2
HH_CHHW_1	Paralysis	1	0	17	1
HH_CHHW_1	White eyes	0	0

## Sheet: HH_CHHW_2
Comments : The participants assigned a rank to the 18 most frequently observed signs but did not rank the 9 signs identified as rare: mutilation, pimples on one side of the body, weight gain, neck stiffness, weight loss, hematuria, yellow urine, yellow eyes, polyuria. 4 signs were added by the group during scoring : appendicitis, epilepsy, hernia, hydrocele.
FGD code	Listed signs	Selected signs (1=yes; 0=no)	Signs in WHO case definition recommendations (1=yes; 0=no)	Rank (from the most to the least frequently observed)	Score (proportionally to the associated threat regarding their own health)
HH_CHHW_2	Wound	1	0	1	4
HH_CHHW_2	Pimples	1	0	2	2
HH_CHHW_2	Headache	1	1	3	2
HH_CHHW_2	Vomiting	1	1	4	6
HH_CHHW_2	Abdominal pain	1	1	5	4
HH_CHHW_2	Diarrhea	1	1	6	5
HH_CHHW_2	Rectal prolapsus	1	0	7	0
HH_CHHW_2	Pallor	1	0	8	4
HH_CHHW_2	Fatigue	1	1	9	0
HH_CHHW_2	Anorexia	1	1	10	0
HH_CHHW_2	Breathing difficulties	1	1	11	8
HH_CHHW_2	Pyuria	1	0	12	0
HH_CHHW_2	Bloody stools	1	1	13	6
HH_CHHW_2	Bloating	1	0	14	0
HH_CHHW_2	Hematemesis	1	1	15	8
HH_CHHW_2	Malnutrition	1	0	16	5
HH_CHHW_2	Convulsions	1	0	17	8
HH_CHHW_2	Coma	1	0	18	9
HH_CHHW_2	Mutilation	1	0	RARE	1
HH_CHHW_2	Pimples located on one side of the body	1	0	RARE	1
HH_CHHW_2	Weight gain	1	0	RARE	1
HH_CHHW_2	Neck stiffness	1	0	RARE	6
HH_CHHW_2	Weight loss	1	0	RARE	1
HH_CHHW_2	Hematuria	1	0	RARE	1
HH_CHHW_2	Yellow urine	1	0	RARE	2
HH_CHHW_2	Yellow eyes	1	0	RARE	2
HH_CHHW_2	Polyuria	1	0	RARE	1
HH_CHHW_2	Bedridden	0	0
HH_CHHW_2	Fever	0	1
HH_CHHW_2	Vertigo	0	0
HH_CHHW_2	Nausea	0	0
HH_CHHW_2	Paralysis	0	0
HH_CHHW_2	Loss of sight	0	0
HH_CHHW_2	Appendicitis	_	0		3
HH_CHHW_2	Epilepsis	_	0		4
HH_CHHW_2	Hernia	_	0		4
HH_CHHW_2	Hydrocele	_	0		2

## Sheet: AH_B_1
Comments : The participants added fatigue in poultry populations, cold, scabies, presence of venom in eyes after selection.
FGD code	Listed signs	Selected signs (1=yes; 0=no)	Signs in FAO case definition recommendations (1=yes; 0=no)	Rank (from the most to the least frequently observed)	Score (proportionally to the associated threat regarding their own health)
AH_B_1	Diarrhea	1	0	1	17
AH_B_1	Bloating	1	0	2	6
AH_B_1	Salivation	1	0	3	6
AH_B_1	Fatigue in poultry populations	_	0	4	5
AH_B_1	Nasal discharge	1	1	5	5
AH_B_1	Cough	1	0	6	12
AH_B_1	Cold	_	0	7	6
AH_B_1	Scabies	_	0	8	6
AH_B_1	Anorexia	1	1	9	4
AH_B_1	Weight loss	1	0	10	6
AH_B_1	Abortion	1	1	11	8
AH_B_1	Mortality	1	1	12	5
AH_B_1	Malformation	1	0	13	7
AH_B_1	Fatigue	1	1	14	7
AH_B_1	Presence of venom in eyes	_	0	15	0
AH_B_1	Motionless animal	0	0
AH_B_1	Presence of ticks	0	0
AH_B_1	Lameness	0	0
AH_B_1	Presence of flies	0	0
AH_B_1	Presence of maggots	0	0
AH_B_1	Loss of sight	0	0

## Sheet: AH_B_2
Comments: The participants added agressiveness after selection. They scored 13 signs, 1 less from the ranking because the signs salivation and tremors were scored together because of the previous ranking (same rank): 2 beans for the group tremors-salivation
FGD code	Listed signs	Selected signs (1=yes; 0=no)	Signs in FAO case definition recommendations (1=yes; 0=no)	Rank (from the most to the least frequently observed)	Score (proportionally to the associated threat regarding their own health)
AH_B_2	Abortion	1	1	1	28
AH_B_2	Diarrhea	1	0	2	14
AH_B_2	Cough and white lungs	1	0	3	9
AH_B_2	Hair loss, hard skin,itching and pimples	1	0	4	4
AH_B_2	Salivation	1	0	5	2
AH_B_2	Tremors and fall	1	0	5	2
AH_B_2	Presence of flies	1	0	6	9
AH_B_2	Mortality	1	1	7	17
AH_B_2	Weight loss	1	0	8	3
AH_B_2	Anorexia	1	1	9	1
AH_B_2	Bleeding	1	1	10	5
AH_B_2	Black meat	1	0	11	3
AH_B_2	Presence of abdominal fat	1	0	12	2
AH_B_2	Agressiveness	_	0	13	3
AH_B_2	Tearing	0	0
AH_B_2	Dry stool	0	0
AH_B_2	Exteriorization of penis	0	0
AH_B_2	Presence of foreign body	0	0
AH_B_2	Presence of ticks	0	0
AH_B_2	Wound	0	0
AH_B_2	Crusts	0	0
AH_B_2	Fatigue	0	1
AH_B_2	Excessive hoof growth	0	0
AH_B_2	Maternity troubles	0	0

## Sheet: AH_CAHW_1
FGD code	Listed signs	Selected signs (1=yes; 0=no)	Signs in FAO case definition recommendations (1=yes; 0=no)	Rank (from the most to the least frequently observed)	Score (proportionally to the associated threat regarding their own health)
AH_CAHW_1	Diarrhea	1	0	1	9
AH_CAHW_1	Cough	1	0	2	13
AH_CAHW_1	Salivation	1	0	3	6
AH_CAHW_1	Hair loss	1	0	4	16
AH_CAHW_1	Nasal discharge	1	1	5	10
AH_CAHW_1	Falling wings and tearing in poultry	1	0	6	7
AH_CAHW_1	Mortality	1	1	7	0
AH_CAHW_1	Animal turning on itself, photophobia and hydrophobia	1	0	8	19
AH_CAHW_1	Agressiveness	1	0	9	0
AH_CAHW_1	Bleeding and black blood	1	1	10	20
AH_CAHW_1	Bloating	0
AH_CAHW_1	Hoof wound	0
AH_CAHW_1	Lameness	0
AH_CAHW_1	Dirty hind legs	0
AH_CAHW_1	Parasites located in organs	0
AH_CAHW_1	White spherical lesions in muscles	0
AH_CAHW_1	Parasites located in liver	0
AH_CAHW_1	Presence of maggots	0
AH_CAHW_1	Black vulva	0
AH_CAHW_1	Presence of lice or ticks	0
AH_CAHW_1	Wound	0

## Sheet: AH_CAHW_2
FGD code	Listed signs	Selected signs (1=yes; 0=no)	Signs in FAO case definition recommendations (1=yes; 0=no)	Rank (from the most to the least frequently observed)	Score (proportionally to the associated threat regarding their own health)
AH_CAHW_2	Diarrhea	1	0	1	10
AH_CAHW_2	Cough	1	0	2	9
AH_CAHW_2	Mortality	1	1	3	16
AH_CAHW_2	Abortion	1	1	4	7
AH_CAHW_2	Hair loss	1	0	5	6
AH_CAHW_2	Salivation	1	0	6	9
AH_CAHW_2	Presence of ticks	1	0	7	4
AH_CAHW_2	Bloating	1	0	8	3
AH_CAHW_2	Presence of flies	1	0	9	5
AH_CAHW_2	Fatigue	1	1	10	3
AH_CAHW_2	Bloody stools	1	1	11	5
AH_CAHW_2	Oral bleeding	1	1	12	4
AH_CAHW_2	Tremors and fall	1	0	13	5
AH_CAHW_2	Presence of worms in the flesh	1	0	14	6
AH_CAHW_2	Vulvar wound	1	0	15	4
AH_CAHW_2	Black body part	1	0	16	4
AH_CAHW_2	Tearing	0
AH_CAHW_2	Red eyes	0
AH_CAHW_2	Weight loss	0
AH_CAHW_2	Bleeding	0
AH_CAHW_2	Hoof wound	0
AH_CAHW_2	Difficulties in micturition	0
AH_CAHW_2	Presence of foreign bodies in digestive tract	0
AH_CAHW_2	Presence of worms in stomach	0
AH_CAHW_2	Exteriorization of penis	0
AH_CAHW_2	Vulvar deformation	0
AH_CAHW_2	Agressiveness	0
AH_CAHW_2	Animal turning on itself	0

## Sheet: EH_H_2
This group assigned a rank to the most frequently observed signs but did not rank the 13 signs identified as rare: nasal discharge, tearing, atrophied organs, fatigue, organ adhesion, absence of blood, yellow organs, immobility, facial hypertrophy, presence of water in the body, black blood, malformation, hypotrophy of gall bladder
FGD code	Listed signs	Selected signs (1=yes; 0=no)	Signs in FAO case definition recommendations (1=yes; 0=no)	Rank (from the most to the least frequently observed)	Score (proportionally to the associated threat regarding their own health)
EH_H_2	Presence of worms in liver	1	0	8	8
EH_H_2	Presence of external maggots	1	0	7	9
EH_H_2	Presence of red worms in stomach	1	0	6	5
EH_H_2	Cough	1	0	5	10
EH_H_2	Red wounds	1	0	4	7
EH_H_2	Weight loss	1	0	3	9
EH_H_2	Hair loss	1	0	2	10
EH_H_2	Diarrhea	1	0	1	14
EH_H_2	Nasal discharge	1	1	RARE	4
EH_H_2	Tearing	1	0	RARE	3
EH_H_2	Atrophied organs	1	0	RARE	1
EH_H_2	Fatigue	1	1	RARE	1
EH_H_2	Organ adhesions	1	0	RARE	2
EH_H_2	Absence of blood	1	0	RARE	2
EH_H_2	Yellow organs	1	1	RARE	1
EH_H_2	Immobility	1	0	RARE	3
EH_H_2	Facial hypertrophy	1	0	RARE	1
EH_H_2	Presence of water in the body	1	0	RARE	4
EH_H_2	Black blood	1	0	RARE	4
EH_H_2	Malformation	1	0	RARE	1
EH_H_2	Hypotrophy of gall bladder	1	0	RARE	1
